# Supplementary material for: Selective STAT3 Allosteric Inhibitors HCB-5300 and HCB-5400 Alleviate Dextran Sulfate Sodium-Induced Ulcerative Colitis in Mice
Source: Int J Mol Sci. 2025 Dec 12;26(24):11981. doi: 10.3390/ijms262411981 (PMC12733274; doi:10.3390/ijms262411981)
Supplement: Supplementary file 1 [file ijms-26-11981-s001.zip]

Archive with 1 entries (1 files):
- ijms-4014355-supplementary.pdf
